# Supplementary material for: Identification of an Optimal COVID-19 Booster Allocation Strategy to Minimize Hospital Bed-Days with a Fixed Healthcare Budget
Source: Vaccines (Basel). 2023 Feb 7;11(2):377. doi: 10.3390/vaccines11020377 (PMC9965991; doi:10.3390/vaccines11020377)
Supplement: Supplementary file 1 [file vaccines-11-00377-s001.zip]

Archive with 1 entries (1 files):
- vaccines-2144537-supplementary.pdf
